# Supplementary material for: Modulating the unfolded protein response with ISRIB mitigates cisplatin ototoxicity
Source: Sci Rep. 2024 Sep 27;14:22382. doi: 10.1038/s41598-024-70561-w (PMC11437005; doi:10.1038/s41598-024-70561-w)
Supplement: Supplementary file 1 — Supplementary Information 1. [file 41598_2024_70561_MOESM1_ESM.xlsx]

## Sheet: Figure 1
Panel B	0	12.5	25	50	100	200	400
	1.08804	0.995402	1.27789	2.53336	11.3226	6.07399	8.76094
	1.00869	1.02699	1.31869	2.18061	10.5174	7.11605	9.95457
	0.911164	1.14339	1.12863	2.26161	12.1548	6.26108	9.43608
Panel C	0	12.5	25	50	100	200	400
	1.09752	0.616857	0.622173	0.368653	1.61568	6.33497	8.00845
	0.990641	0.716743	0.603064	0.344334	1.91064	7.87705	10.1051
	0.919757	0.720917	0.454233	0.326916	2.22674	4.33819	9.97669
Panel D	0	12.5	25	50	100	200	400
	0.991368	1.61367	2.05392	6.87193	7.00796	0.958804	1.09396
	1.01822	1.43286	2.18666	6.33282	5.50468	0.90339	0.985104
	0.990657	1.58602	2.48469	6.91802	5.45854	1.44325	0.945812
Panel E	0	12.5	25	50	100	200	400
	1.11345	2.9452	4.07319	6.47091	3.20278	0.812347	0.521558
	1.00776	3.23037	4.4789	4.93935	3.47424	0.995086	0.594478
	0.891189	3.10723	3.90716	6.62924	3.70736	0.769385	0.577934
Panel F	0	12.5	25	50	100	200	400
	0.944747	1.01708	1.06702	1.21574	0.956689	0.842123	0.477295
	0.868313	0.921031	1.11016	1.40406	1.26038	0.926262	0.633968
	1.11113	1.05181	1.19476	1.38633	1.3224	0.992478	0.685768
	1.00528	1.1518	1.07645	1.51994	1.45416	0.925343	0.744898
	1.07052	1.1589	1.26257	1.26164	1.06783	0.681269	0.59473
Panel G	0	12.5	25	50	100	200	400
ISRIB	0.897175	0.876593	0.830416	0.935104	1.07498	0.824175	0.634423
	0.861931	0.993709	0.951695	0.968118	1.07209	0.759309	0.813756
	0.973743	0.93819	0.89125	0.961946	1.08896	0.812799	0.729412
	1.19736	1.06757	1.05001	1.08291	1.05004	0.683361	0.815296
	1.06979	0.949598	1.00012	0.950386	0.925163	0.659231	0.754373
	0	12.5	25	50	100	200	400
Control	0.944747	1.01708	1.06702	1.21574	0.956689	0.842123	0.477295
	0.868313	0.921031	1.11016	1.40406	1.26038	0.926262	0.633968
	1.11113	1.05181	1.19476	1.38633	1.3224	0.992478	0.685768
	1.00528	1.1518	1.07645	1.51994	1.45416	0.925343	0.744898
	1.07052	1.1589	1.26257	1.26164	1.06783	0.681269	0.59473
	0.232525	1.31518	1.14752	1.20711	0.936654	0.75353	0.71271
	1.05483	1.35051	1.15283	1.16698	1.17689	0.995628	0.772933
	1.18386	1.34273	1.22902	1.29433	1.16321	0.840521	0.678691
	1.30314	1.14335	1.20959	1.26566	1.20676	0.791304	0.771716
	1.22564	1.22023	1.12951	1.28492	1.10063	0.829371	0.749401

## Sheet: Figure 2
Panel B	0	25	100	400	1000
	0.836466	1.20304	1.7519	1.7328	1.56281
	1.04685	1.16976	1.53527	1.87691	1.78048
	1.11668	1.4023	2.09725	1.7835	1.08868
	0.955491	1.85106	1.88617	1.62124	1.37034
	1.47116	1.42601	1.80606
	0.828082	1.51274
	0.821733	1.31614
	0.923537
	0.992442
	0.918632
	0.889205
	1.19972
Panel C	0	25	100	400	1000
	0.8084	0.457782	0.331248	2.97705	4.90105
	0.826252	0.615206	0.297012	4.68114	4.55692
	1.36535	0.588241	0.644274	1.97899	4.15706
	0.901244	0.298504	0.662226	4.24919	3.50132
	1.59623	0.346544	0.415056
	0.804077	0.379184
	0.574309	0.29568
	1.12414
	0.897531
	0.637161
	0.680257
	1.78505
Panel D	0	25	100	400	1000
	1.03472	2.62798	5.28879	0.582054	0.318873
	1.26699	1.90141	5.16906	0.400951	0.390721
	0.817873	2.38389	3.25522	0.901218	0.261888
	1.06019	6.20114	2.84822	0.38154	0.391378
	0.921642	4.11496	4.35137
	1.02985	3.98946
	1.43082	4.45123
	0.821553
	1.10575
	1.44176
	1.30716
	0.672093
Panel E	0	25	100	400	1000
	0.974087	1.42219	0.689794	0.294915	0.178835
	0.576473	0.808359	0.588776	0.308368	0.19659
	1.44944	1.72155	1.01525	0.273158	0.13616
	1.06846	1.57617	0.812378	0.229236	0.222974
	0.917032	1.18278	1.17188
	0.815868	1.73915
	0.880179	1.18891
	1.31846
	0.801002
	1.34149
	0.701503
	1.156

## Sheet: Figure 3
Panel A	VEH	CP	ISR	CP + ISR
	91.0364	57.423	89.6359	85.4342
	110.644	53.2213	106.443	82.6331
	92.437	58.8235	99.4398	93.8375
	96.6387	57.423	103.641	89.6359
	109.244	58.8235	91.0364	85.4342
Panel B	VEH	CP	ISR	CP + ISR
	106.481	97.2222	106.481	87.963
	106.481	101.852	106.481	87.963
	83.3333	92.5926	101.852	106.481
	97.2222	92.5926	97.2222	97.2222
	106.481	101.852	87.963	106.481
Panel C	VEH	CP	ISR	CP + ISR
	0.918823	3.01452	1.3656	2.47314
	1.01962	2.63229	1.12525	2.72301
	1.06156	2.43405	1.28254	3.90131
Panel D	VEH	CP	ISR	CP + ISR
	0.852898	1.04205	1.12935	0.857358
	1.17199	0.950237	1.08873	0.985395
	0.975114	0.687901	1.29821	1.36652
Panel E	VEH	CP	ISR	CP + ISR
	0.833258	2.23756	0.935277	2.23116
	0.672912	2.14263	0.799416	2.13739
	0.842044	2.73684	0.764136	2.20821
Panel F	VEH	CP	ISR	CP + ISR
	0.985633	2.04624	0.924134	1.96748
	1.12021	2.19751	1.00214	1.88091
	0.894157	1.71544	1.1099	1.88829

## Sheet: Figure 4
Panel A	baseline	PID1	PID3	PID7	PID21
control	22.6	19.65	23.2	22.9	20.3
	19.8	19.3	19.5	19.6	20.6
	22.6	20	23.2	22.9	21.7
cisplatin	20.8	20	20	17.5	24
	19.9	18.4	17.5	16.3	20.1
	19.2	18.9	17.2	18.8	22.8
Panel B	baseline	PID3	PID7	PID14	PID21
	40	90	80	45	80
	45	50	60	30	45
	45	60	50	45	40
	55	90	70	40	85
	30	45	35	40	40
	45	30	40	35	45
	50	50	45	40	50
	40	30	35	35	40
	40	40	40	40	35
	30	30	30	35	35
	40	40	40	30	45
	40	45	50	60	30
	35	30	35	45	35
	40	50	35	35	40
	50	40	35		40
	40	30	40		35
	30	35	35		40
	40	40	35		40
	40	30	40		40
	45		40		40
	35		45		45
	40		45		30
	50		45		35
	30		40
	35		30
Panel C	baseline	PID3	PID7	PID14	PID21
	35	80	80	40	80
	40	60	80	25	80
	35	60	70	35	80
	35	70	80	30	80
	25	30	20	25	30
	25	25	35	30	45
	30	35	25	35	25
	35	25	30	30	25
	25	25	35	30	35
	30	30	30	30	30
	30	30	30	30	35
	30	35	30	50	25
	45	25	35	30	35
	40	45	30	30	40
	35	30	30		35
	35	25	25		25
	30	30	30		35
	35	35	25		25
	30	25	35		20
	25		25		30
	30		30		40
	25		35		30
	45		25		25
	30		20
	25		20
Panel D	baseline	PID3	PID7	PID14	PID21
	40	90	90	100	90
	50	90	100	80	90
	45	90	100	60	100
	50	90	90	90	90
	45	60	80	90	80
	50	60	80	70	90
	45	55	70	45	70
	45	60	90	90	100
	40	80	100	90	100
	40	90	90	55	90
	50	55	75	100	55
	40	70	45	100	40
	55	55	70	90	50
	50	75	80	50	90
	45	90	90		55
	50	75	90		65
	40	60	70		100
	45	45	35		100
	40	55	90		60
	35		90		100
	35		70		100
	35		100		100
	45		80		50
	35		80
	40		60

## Sheet: Figure 5
Panel A	baseline	PID7	PID14	PID21
Vehicle	35	90	90	90
	35	70	80	55
	35	100	100	100
	30	85	90	100
	45	70	80	60
	35	100	100	100
ISRIB	35	80	60	55
	45	35	35	35
	45	70	60	65
	40	70	65	70
	45	40	40	25
	40	50	50	35
Panel C	base	mid	apex
Vehicle	43.3	24.4	26
	37.6	16.7	4.9
	67.8571	9.52	1.15
	80	13.8	9.375
ISRIB	2.46914	1.02	1.11
	1.19048	0	1.19
	2.29885	2.47	0
	25.5556	1.08	3.44
Panel D	base	mid	apex
Vehicle	80.7692	0	0
	67.8571	2.85714	2
	91.3043	10.3448	0
	77.4194	5.26316	2.08333
ISRIB	0	0	2.08333
	3.44828	0	0
	12.9032	3.44828	4.08163
	8.33333	0	0

## Sheet: Figure 6
FaDu
log(cisplatin concentration)	Cisplatin			Cisplatin +ISRIB 0.2uM			Cisplatin +FMK 20uM			Cisplatin +STS 3mM
0	95.5014	102.478	102.021	106.337	100.609	93.0535	99.3366	101.913	98.75	99.023	101.648	99.3292
0.79588	77.6536	84.9189	84.0458	88.1726	89.224	82.8175	85.2651	83.955	85.1221	98.8555	100.179	96.6334
1.09691	70.1479	72.7617	71.7453	80.1403	75.3778	71.6352	76.3259	75.6726	77.8144	100.928	103.059	92.8608
1.39794	51.5524	58.3006	55.487	61.3965	58.8692	55.2471	67.2913	65.3744	68.2048	98.4734	98.9879	94.5741
1.69897	30.6383	31.9781	32.9188	29.9126	30.3973	28.1565	36.4217	40.7499	36.3912	97.8665	95.4953	86.3342
2	5.89844	7.40179	7.21548	9.40705	6.1877	7.01425	12.7412	12.0165	12.5151	73.5211	71.1172	62.8845
2.30103	0.839296	0.836836	1.27524	-0.136825	0.497099	-0.360274	1.28934	1.75802	2.53224	41.9911	41.7933	38.8303
2.60206	0.0166015	0.208441	-0.225042	2.41708	1.22839	-1.85157	0.0714942	-0.0727163	0.00122212	-0.737763	0.75531	-0.0175468
Cal27
log(cisplatin concentration)	Cisplatin			Cisplatin +ISRIB 0.2uM			Cisplatin +FMK 20uM			Cisplatin +STS 3mM
0	97.0386	99.7457	101.773	90.5425	72.4031	127.023	78.305	83.5815	89.9403	74.1113	64.0776	57.0736
0.79588	97.2002	100.992	101.808	88.6793	77.657	133.664	90.5438	100.393	109.064	92.9002	82.0923	64.2558
1.09691	84.1216	91.7566	94.9329	81.5057	73.9225	122.097	94.6583	99.0151	102.507	109.447	97.9451	74.8277
1.39794	76.4845	80.1025	82.8762	76.418	70.8886	93.4704	81.4043	84.6413	86.6532	109.354	107.954	82.6919
1.69897	45.054	46.0491	47.8632	46.3317	36.2231	68.065	49.3069	52.48	51.9574	89.9975	89.0444	70.966
2	11.3572	10.7585	11.6204	11.3973	10.0007	17.862	12.3356	13.0484	13.7988	73.1809	70.0171	56.1658
2.30103	1.52188	2.03956	2.12007	1.98073	1.26478	4.18616	2.04789	2.08696	2.0471	48.3583	47.32	36.1163
2.60206	-0.0424943	0.0137633	0.028731	-0.17256	-0.290437	0.462996	-0.0377606	-0.271034	0.308795	5.44421	1.12353	-6.56774
